# Supplementary material for: LC/MS-Based Untargeted Metabolomics Study in Women with Nonalcoholic Steatohepatitis Associated with Morbid Obesity
Source: Int J Mol Sci. 2023 Jun 6;24(12):9789. doi: 10.3390/ijms24129789 (PMC10298321; doi:10.3390/ijms24129789)
Supplement: Supplementary file 1 [file ijms-24-09789-s001.zip › Table S1.xlsx]

## Sheet: log2FC_pvalue
			NAFLD vs NL		SS vs NL		NASH vs NL		NASH vs SS
GROUP	CLASS	metabolite	log2FC	p-value*	log2FC	p-value*	log2FC	p-value*	log2FC	p-value*
Lipids and derivatives	acylcarnitine	Acetyl-carnitine	-0.53	0.0283361			-0.63	0.0073679
		3-Hydroxybutyryl-carnitine	-0.7	0.0320314			-0.94	0.00377091
	sphingomyelin	SM 34:0					-0.35	0.01651
		SM 36:0					-0.34	0.0395436
		SM 38:0					-0.35	0.0118354
		SM 38:1					0.19	0.0487359
		SM 40:0					-0.27	0.011127
		SM 40:1					-0.39	0.0047652
		SM 41:3					-0.37	0.00377091
	monoacylglycerol	MG (O-16:0)					-1.26	0.0063404
	diacylglycerol	DG 34:1	0.36	0.0262063			0.4	0.00684021
		DG 36:2	0.52	0.0283361					0.2	0.00105841
	fatty acid	Linoleic acid					-1.12	0.01651
	lyso-phosphatidylethanolamine	LPE 20:3	0.36	0.026519			0.47	0.0034097
	phosphatidylcholine	PC 14:0					0.37	0.0116343
		PC 32:1	0.44	0.00204941			0.45	0.00179109
		PC 32:2	0.44	0.00875298			0.53	0.000267101
		PC 34:1	-0.35	0.00204941	-0.41	0.00931087	-0.32	0.00684021
		PC 34:4	0.35	0.0198182			0.44	0.0100572
		PC 36:0	0.46	0.00204941					0.39	1.23155e-05
		PC 36:4							-0.22	1.93085e-05
		PC (O-32:1)	-0.28	0.00204941
		PC (O-34:1)	-0.27	0.00204941	-0.27	0.0337813	-0.27	0.00206966
		PC (O-38:5)					-0.21	0.0398579
	phosphatidylinositol	PI 32:1					0.55	0.00616842
		PI 34:0					0.38	0.0034097
		PI 34:1					0.41	0.00684021
		PI 34:2					0.33	0.0118354
		PI 36:1					0.3	0.0124573	0.34	6.32323e-05
		PI 36:2							0.22	0.0009376
	phosphatidylethanolamine	PE 34:1	0.46	0.0275265			0.47	0.0100572
		PE 34:2					0.44	0.0414313
		PE 40:5					0.39	0.01651
		PE 40:6	0.53	0.00875298	0.55	0.0337813	0.51	0.0118354
*The p-value was calculated through the One-way ANOVA test.
