# Supplementary material for: LC/MS-Based Untargeted Metabolomics Study in Women with Nonalcoholic Steatohepatitis Associated with Morbid Obesity
Source: Int J Mol Sci. 2023 Jun 6;24(12):9789. doi: 10.3390/ijms24129789 (PMC10298321; doi:10.3390/ijms24129789)
Supplement: Supplementary file 1 [file ijms-24-09789-s001.zip › Table S2.xlsx]

## Sheet: mean_SD
			NL		NAFLD		SS		NASH
GROUP	CLASS	metabolite	mean	SD	mean	SD	mean	SD	mean	SD
Lipids and derivatives	acylcarnitine	Acetylcarnitine	842626	767231	3.63261e+07	2.10391e+07			439045	500850
		3-Hydroxybutyrylcarnitine	5.26297e+07	3.04847e+07	517301	561403			3.39888e+07	1.97906e+07
	sphingomyelin	SM 34:0	3.33697e+06	1.43324e+06					2.61322e+06	1.00581e+06
		SM 36:0	1.50425e+06	746820					1.18566e+06	619843
		SM 38:0	6.84741e+06	2.71003e+06					5.37894e+06	2.23433e+06
		SM 38:1	1.16477e+07	4.53971e+06					1.33311e+07	3.9257e+06
		SM 40:0	8.88719e+07	2.69058e+07					7.34691e+07	2.31586e+07
		SM 40:1	1.22357e+07	4.75852e+06					9.31124e+06	4.03897e+06
		SM 41:3	3.1051e+06	1.08935e+06					2.40745e+06	811971
	monoacylglycerol	MG (O-16:0)	1.09145e+07	1.19051e+07					4.56398e+06	7.02155e+06
	diacylglycerol	DG 34:1	506104	240745	650732	301316			667137	279684
		DG 36:2	645036	340724	924379	603972	1.0079e+06	694042	1.52466e+06	436182
	fatty acid	Linoleic acid	133606	141378					61355.3	83455.6
	lyso-phosphatidylethanolamine	LPE 20:3	227009	118833	291220	135001			313480	139478
	phosphatidylcholine	PC 14:0	2.10896e+06	1.3374e+06					2.72757e+06	1.25875e+06
		PC 32:1	5.21957e+07	2.39432e+07	7.09827e+07	2.98657e+07			7.14459e+07	2.90189e+07
		PC 32:2	9.09997e+06	4.97734e+06	1.23495e+07	5.62188e+06			1.3178e+07	5.28603e+06
		PC 34:1	1.77215e+07	5.84288e+06	1.38812e+07	4.93413e+06	1.33067e+07	3.75386e+06	1.4239e+07	5.5307e+06
		PC 34:4	1.26456e+06	867070	1.61626e+06	833195			1.64213e+06	850736
		PC 36:0	1.06213e+08	5.32569e+07	1.46394e+08	6.13611e+07	1.23012e+08	5.70683e+07	1.60952e+08	5.96504e+07
		PC 36:4	813905560	2.3698e+08			8.15906e+08	1.59681e+08	6.98356e+08	1.95584e+08
		PC (O-32:1)	5.14932e+06	1.35767e+06	4.24154e+06	1.05342e+06			4.18704e+06	1.0109e+06
		PC (O-34:1)	1.44913e+07	3.42835e+06	1.19968e+07	3.18864e+06	1.19816e+07	3.35665e+06	1.20062e+07	3.09569e+06
		PC (O-38:5)	6.09582e+07	1.63406e+07					5.27524e+07	1.29984e+07
	phosphatidylinositol	PI 32:1	104659	84786.9					153761	106000
		PI 34:0	119731	53345.1					155409	56580
		PI 34:1	286401	132466					379269	159299
		PI 34:2	409736	205409					513370	209770
		PI 36:1	329007	152897			321209	134740	406098	149068
	phosphatidylethanolamine	PE 34:1	3.20376e+06	2.38623e+06	4.41126e+06	2.87808e+06			4.43803e+06	2.55351e+06
		PE 34:2	133331	69480.3					180887	114521
		PE 40:5	4.63586e+06	2.64985e+06					6.05567e+06	3.06423e+06
		PE 40:6	2.47571e+06	1.67794e+06	3.56795e+06	2.29688e+06	3.61754e+06	2.1827e+06	3.53707e+06	2.37488e+06
